# Supplementary material for: A Novel Functionalized MoS2-Based Coating for Efficient Solar Desalination
Source: Materials (Basel). 2023 Apr 14;16(8):3105. doi: 10.3390/ma16083105 (PMC10141543; doi:10.3390/ma16083105)
Supplement: Supplementary file 1 [file materials-16-03105-s001.zip]

Archive with 1 entries (1 files):
- materials-2335474-supplementary.pdf
